# Supplementary material for: Genome-wide association study of prostate-specific antigen levels identifies novel loci independent of prostate cancer
Source: Nat Commun. 2017 Jan 31;8:14248. doi: 10.1038/ncomms14248 (PMC5290311; doi:10.1038/ncomms14248)
Supplement: Supplementary Dataset 1 — SNPs associated with PSA levels in KP non-Hispanic white controls and replication studies. [file ncomms14248-s2.xlsx]

## Sheet: Supplementary Dataset 1
Supplementary Dataset 1: SNPs associated with PSA levels in KP non-Hispanic white controls and replication studies.
				Kaiser Permanente non-Hispanic white controls (Discovery GWAS)					Kaiser Permanente Latino Controls				Kaiser Permanente African American Controls				Kaiser Permanente East Asian Controls				Kaiser Permanente non-Hispanic white cases				PEGASUS				Mount Sinai				Vanderbilt				Replication Meta-Analysis (all studies except Kaiser non-Hispanic white discovery GWAS)						Combined Meta-Analysis (all studies)
Chrom	Genes	SNP	PSA Increasing Allele / Other Allele	PSA Increasing Allele Freq	β	SE(β)	P		PSA Increasing Allele Freq	β	SE(β)		PSA Increasing Allele Freq	β	SE(β)		PSA Increasing Allele Freq	β	SE(β)		PSA Increasing Allele Freq	β	SE(β)		PSA Increasing Allele Freq	β	SE(β)		PSA Increasing Allele Freq	β	SE(β)		PSA Increasing Allele Freq	β	SE(β)		β	SE(β)	P	I2	Het. P		β	SE(β)	P	I2	Het. P
1p22.3	LMO4	rs6662386	C/T	0.44	0.0581	0.0069	3.8 × 10-17		0.4318	0.031	0.0226		0.7961	0.0152	0.0344		0.7933	0.0647	0.0275		0.4419	0.0109	0.0175		0.4538	0.0795	0.0259		0.442963	0.0177833	0.082672		0.4486	0.06688	0.03002		0.0384733	0.00993209	1.1 × 10-4	19.2072	0.29		0.051711	0.00566673	7.2 × 10-20	30.4189	0.20
1q32.1	SLC45A3	rs4951018	C/A	0.22	0.045	0.0082	2.5 × 10-8		0.3165	0.04	0.0218		0.1291	-0.0122	0.0412		0.3359	0.0185	0.0235		0.2227	0.0164	0.0219		0.2136	0.049	0.032		0.222162	0.227889	0.101415		0.2284	0.04516	0.03535		0.022	0.0108701	0.075	3.65326	0.40		0.0394282	0.00654627	2.8 × 10-8	6.6736	0.38
2p16.1	BCL11A	rs2556375	G/T	0.17	0.067	0.0092	3.4 × 10-13		0.217	0.0977	0.0267		0.1675	0.0432	0.0374		0.2253	0.0132	0.0271		0.1685	0.0729	0.0233		0.1619	0.1001	0.036		0.185643	0.0608435	0.1087		0.1586	0.02967	0.04169		0.0621431	0.012169	3.3 × 10-7	16.9365	0.30		0.0652336	0.00733874	6.2 × 10-19	4.4336	0.39
4q31.22	ZNF827	rs56935123	AT/A	0.45	0.0379	0.0072	1.5 × 10-7		0.503	0.0326	0.0231		0.5443	0.0651	0.0311		0.8262	0.0041	0.0308		0.4484	-0.0078	0.0184		0.4349	0.0729	0.0271		0.429954	0.152961	0.0906044		0.4207	0.09294	0.06521		0.0288887	0.0107618	7.3 × 10-3	47.7469	0.068		0.0351137	0.00598422	4.4 × 10-9	41.5054	0.091
4q32.1	PDGFC	rs10023685	G/C	0.37	0.0413	0.007	4.6 × 10-9		0.388	0.0039	0.0222		0.3047	0.0252	0.0306		0.4924	0.0342	0.0222		0.3676	0.0252	0.0181		0.1186	-0.076	0.0403		0.391874	0.0735123	0.0872219		0.3773	0.06307	0.03056		0.0211617	0.0100018	0.034	33.8499	0.17		0.0346789	0.00573496	1.5 × 10-9	40.635	0.11
5p15.33	TERT-CLPTM1L	rs37004	C/T	0.79	0.0617	0.0104	2.8 ×10-9		0.8469	0.0893	0.0314		0.9384	0.071	0.0624		0.8781	0.0119	0.0377		0.7919	0.0246	0.0262		0.7609	0.0733	0.0314		0.766401	0.142484	0.105435		0.7967	0.1837	0.07354		0.0580747	0.0145547	6.6 × 10-5	24.6091	0.25		0.0604747	0.00846179	8.9 × 10-13	12.4956	0.34
6p21.1	VEGFA	rs6920449	T/C	0.16	0.0715	0.0097	1.3 × 10-13		0.1535	-0.0052	0.0305		0.072	0.0797	0.0544		0.3134	0.0438	0.0248		0.1652	-0.0138	0.024		0.1544	-0.0016	0.0366		0.161812	0.211299	0.115392		0.1568	0.07906	0.04042		0.0212066	0.0126912	0.095	40.0839	0.12		0.0529541	0.00770675	6.4 × 10-12	64.8721	0.0060
7p15.2	JAZF1	rs10486567	G/A	0.76	0.061	0.008	2.0 × 10-14		0.6053	0.0614	0.0219		0.6912	0.0394	0.0303		0.158	0.0636	0.0305		0.7865	0.0705	0.0213		0.7651	0.015	0.0307		0.767778	0.106598	0.0995753		0.7641	0.01228	0.03531		0.0512293	0.0108997	2.6 × 10-6	0	0.63		0.0575792	0.00644929	4.3 × 10-19	0	0.68
8p21.2	NKX3-1	rs13272392	T/A	0.43	0.0729	0.0069	3.5 × 10-26		0.4438	0.0662	0.0226		0.6277	0.0683	0.0291		0.2965	0.0877	0.0244		0.4589	0.0436	0.0176		0.4227	0.0466	0.0267		0.401938	0.225375	0.0869802		0.4346	0.04123	0.03056		0.0598579	0.00968893	6.5 × 10-10	8.50171	0.37		0.0685113	0.00562043	3.5 × 10-34	9.79049	0.37
8q24.21	8q24/MYC	rs10505477	A/G	0.49	0.055	0.0069	9.9 × 10-16		0.5543	0.0621	0.0218		0.7997	0.0272	0.0342		0.3975	0.0376	0.0226		0.5456	0.0428	0.0176		0.4912	0.0306	0.0265		0.507407	0.231916	0.0834388		0.5078	0.06805	0.02993		0.0478854	0.00960949	6.3 × 10-7	12.0951	0.34		0.0525797	0.00560479	6.5 × 10-21	2.6052	0.42
9q33.1	TLR4	rs6478343	C/T	0.82	0.046	0.0088	1.8 × 10-7		0.8234	0.0175	0.0285		0.8625	-0.0085	0.0403		0.9678	0.0949	0.0633		0.813	0.0372	0.0223		0.8304	0.0552	0.0343		0.822544	0.116955	0.11743		0.8176	-0.1042	0.08662		0.030275	0.0139169	0.03	0	0.45		0.0415085	0.0074378	2.4 × 10-8	0	0.47
9q33.2	PHF19	rs59482735	T/TAA	0.32	0.0402	0.0074	4.9 × 10-8		0.2957	0.0725	0.0237		0.2543	0.0273	0.0327		0.2634	0.0565	0.0254		0.3252	-0.0096	0.0186		NA	NA	NA		0.366803	0.00953547	0.0869986		0.3227	0.006389	0.03821		0.0276013	0.0111992	0.014	45.8588	0.10		0.0363711	0.00617394	3.8 × 10-9	40.6883	0.12
10p12.31	COMMD3-BMI1-SPAG6	rs116940348	A/G	0.03	0.1572	0.0218	5.4 × 10-13		0.0175	0.1237	0.0908		0.0089	0.1226	0.1615		0.003	0.2165	0.26		0.0272	0.0349	0.0584		0.0304	0.2258	0.0765		0.0215086	0.363716	0.327796		0.02397	0.05031	0.09905		0.107019	0.0365212	3.4 × 10-3	0	0.53		0.144017	0.0187188	1.4 × 10-14	0	0.48
10q11.23	MSMB	rs10993994	T/C	0.39	0.0863	0.007	3.4 × 10-35		0.3766	0.0767	0.0225		0.5937	0.0617	0.0284		0.4934	0.1316	0.0227		0.4391	0.0493	0.0172		0.3888	0.135	0.027		0.358519	0.264843	0.0874246		0.4054	0.02437	0.03081		0.0807379	0.00949499	1.8 × 10-17	70.9634	0.0020		0.0843414	0.00563434	1.2 × 10-50	66.4846	0.0037
10q26.12	FGFR2	rs10886902	C/T	0.24	0.1098	0.008	8.1 × 10-43		0.2468	0.0822	0.0256		0.0728	0.1207	0.0547		0.2755	0.1119	0.0252		0.2309	0.0418	0.0208		0.234	0.1597	0.0305		0.23	0.347875	0.100697		0.2331	-0.006119	0.0348		0.0825666	0.0113625	3.7 × 10-13	76.4839	0.00032		0.100774	0.00654133	1.5 × 10-53	76.1541	0.00015
11p13	EHF-APIP	rs4378355	C/G	0.39	0.044	0.007	2.9 × 10-10		0.3008	0.0285	0.0233		0.3338	0.026	0.0298		0.3846	0.0131	0.0235		0.3941	0.0146	0.0179		NA	NA	NA		0.424407	0.099451	0.0863976		0.4058	0.02376	0.03001		0.0208622	0.0104575	0.046	0	0.94		0.0368406	0.00581707	2.4 × 10-10	0	0.62
11q22.2	MMP7	rs12285347	C/T	0.46	0.0401	0.0068	4.5 × 10-9		0.3805	0.0514	0.022		0.536	0.0012	0.0285		0.1024	0.0569	0.038		0.4433	0.0215	0.0175		0.4592	0.0649	0.0261		0.47	0.0680207	0.083874		0.4598	0.0231	0.03038		0.0349044	0.0100257	5.0 × 10-4	0	0.62		0.038463	0.00562767	8.2 × 10-12	0	0.72
12q24.21	TBX3	rs11067228	A/G	0.54	0.0465	0.0069	1.2 × 10-11		0.5355	0.0209	0.0224		0.8063	0.028	0.035		0.5318	0.0521	0.0222		0.5536	0.0302	0.0175		0.5582	0.0611	0.0264		NA	NA	NA		0.5733	0.07188	0.0589		0.0383874	0.0100878	1.4 × 10-4	0	0.79		0.0439143	0.00569519	1.3 × 10-14	0	0.82
13q14.3	DLEU1	rs202346	A/C	0.25	0.0627	0.0078	1.4 × 10-15		0.2348	0.0593	0.0259		0.2887	0.0857	0.0303		0.1429	0.083	0.0318		0.2683	0.0637	0.0196		0.267	0.0297	0.0296		0.257345	0.0224988	0.0964967		0.2546	0.03083	0.03531		0.059674	0.0110279	6.3 × 10-8	0	0.79		0.061691	0.0063681	3.4 × 10-22	0	0.87
14q32.13	SERPINA3	rs8023057	A/G	0.82	0.0592	0.009	4.3 × 10-11		0.8865	0.0524	0.0334		0.94	0.1183	0.0585		0.9791	-0.0304	0.0768		0.8321	0.0619	0.0229		0.8134	0.0916	0.0329		0.778148	0.34145	0.100943		0.8274	0.006047	0.0401		0.0644373	0.0142727	6.3 × 10-6	53.2987	0.046		0.06069	0.00761285	1.6 × 10-15	45.9207	0.074
16p13.3	GLIS2-TFAP4	rs9921192	C/T	0.5	0.0447	0.0071	2.8 × 10-10		0.4866	0.0756	0.0217		0.3797	-0.0167	0.0294		0.7209	-0.0205	0.0264		0.4983	0.005	0.0181		0.5146	0.0201	0.0264		0.481848	-0.0820227	0.0836621		0.5076	0.02889	0.03048		0.0168198	0.00979553	0.086	52.4947	0.048		0.0350975	0.00574872	1.0 × 10-9	60.9833	0.010
17q12	HNF1B	rs11263761	A/G	0.51	0.0522	0.0069	4.9 × 10-14		0.5468	0.1099	0.0223		0.5661	0.0426	0.0298		0.662	0.0407	0.0248		0.5566	0.0272	0.0178		0.4964	0.0345	0.0263		0.553975	0.260676	0.0827687		0.5135	0.01969	0.03083		0.0501414	0.00972992	2.6 × 10-7	64.393	0.0094		0.0515111	0.00562839	5.6 × 10-20	58.5318	0.017
19q12	THEG5	rs11084596	T/C	0.61	0.0461	0.0073	2.6 × 10-10		0.6707	0.0347	0.0233		0.7447	0.0198	0.0352		0.4981	0.0665	0.0235		0.6069	0.0334	0.0186		0.5994	0.0945	0.027		0.613704	0.193297	0.0871943		0.6091	0.04361	0.03324		0.0503531	0.0101229	6.6 × 10-7	24.1443	0.24		0.0475551	0.005921	9.6 × 10-16	12.7822	0.32
19q13.33	KLK3	rs17632542	T/C	0.92	0.4621	0.0127	7.3 × 10-285		0.9528	0.4936	0.0506		0.9781	0.3669	0.0968		0.9936	0.2666	0.1539		0.9427	0.2834	0.0375		0.9244	0.3392	0.0493		0.922963	0.592271	0.158162		0.92389	0.3288	0.05685		0.352829	0.0222969	2.1 × 10-56	57.2941	0.031		0.435333	0.0110354	2.4 × 10-340	78.2498	0.000048
Xp22.13	RAI2	rs16980679	G/A	0.95	0.0796	0.0113	1.5 × 10-12		0.9587	0.0354	0.0393		0.9014	0.0569	0.0357		0.9859	0.0973	0.1221		0.953	0.0762	0.0293		NA	NA	NA		0.953321	0.33947	0.141991		0.95367	0.1161	0.101		0.0679574	0.0188591	3.1 × 10-4	0	0.44		0.0765243	0.00969317	2.9 × 10-15	0	0.53
Xp22.11	EIF2S3-KLHL15	rs6627995	T/C	0.33	0.0369	0.0053	3.1 × 10-12		0.2681	-0.0118	0.0181		0.0954	0.0418	0.0356		0.1113	0.0915	0.0284		0.3345	0.0287	0.0135		NA	NA	NA		0.346637	0.0965658	0.0634063		0.3174	0.01388	0.04623		0.0264423	0.00941351	5.0 × 10-3	55.4474	0.041		0.0343829	0.00461832	9.7 × 10-14	50.657	0.051
Xp11.21	RRAGB	rs10855058	A/G	0.3	0.0273	0.0053	2.3 × 10-7		0.4365	0.0249	0.0156		0.2669	0.0765	0.0222		0.2748	0.0054	0.0181		0.309	0.0046	0.0133		NA	NA	NA		0.246507	0.0931488	0.0744886		0.2911	NA	NA		0.0210872	0.00815842	9.7 × 10-3	57.9561	0.044		0.0254562	0.00444449	1.0 × 10-8	49.6053	0.070
