# Supplementary material for: Genome-wide association study of prostate-specific antigen levels identifies novel loci independent of prostate cancer
Source: Nat Commun. 2017 Jan 31;8:14248. doi: 10.1038/ncomms14248 (PMC5290311; doi:10.1038/ncomms14248)
Supplement: Supplementary Dataset 2 — Associations in KP for 22 SNPs previously-identified associated with PSA levels. [file ncomms14248-s3.xlsx]

## Sheet: Supplementary Dataset 2
Supplementary Dataset 2: Associations in KP for 22 SNPs previously-identified associated with PSA levels.
					Kaiser Permanente non-Hispanic white controls (Discovery GWAS)					Kaiser Permanente Latino Controls					Kasier Permanente African American Controls					Kaiser Permanente East Asian Controls					Kaiser Permanente meta-analysis
Chrom	Genes	Published SNP	Previous GWAS of PSA (Ethnicity)	PSA Increasing Allele / Other Allele	PSA Increasing Allele Freq	β	SE(β)	P		PSA Increasing Allele Freq	β	SE(β)	P		PSA Increasing Allele Freq	β	SE(β)	P		PSA Increasing Allele Freq	β	SE(β)	P		β	SE(β)	P
1q32.1	SLC45A3	rs12409639	Sun et al., 2012 (Chinese)	A/G	0.0524	0.014	0.0167	0.4		0.0993	0.103	0.037	5.3 × 10-3		0.1355	0.024	0.044	0.5929		0.1185	0.179	0.0372	1.5 × 10-6		0.048	0.0134	0.00034
1q32.1	SLC45A3	rs16856139	Terao et al., 2014 (Japanese)	T/C	0.0539	0.01	0.0167	0.57		0.096	0.113	0.0374	2.6 × 10-3		0.075	-0.015	0.0581	0.7981		0.1187	0.181	0.0372	1.2 × 10-6		0.045	0.0137	0.00094
1q32.1	SLC45A3	rs2153904	Kim et al., 2014 (Korean)	G/T	0.8265	0.028	0.0094	3.4 × 10-3		0.7886	0.024	0.0269	0.38		0.5685	0.014	0.0289	0.6215		0.4985	0.058	0.0231	0.01		0.03	0.008	0.00019
1q32.1	NUCKS1-RAB29	rs823123	Kim et al., 2014 (Korean)	C/T	0.0379	0.03	0.0177	0.09		0.0983	0.119	0.0364	1.0 × 10-3		0.2985	0.022	0.0304	0.4621		0.1201	0.12	0.0342	4.8 × 10-4		0.053	0.013	4.5x10-5
1q32.1	RAB29-SLC41A1	rs6679073	Kim et al., 2014 (Korean)	A/C	0.2588	0.008	0.0078	0.31		0.2151	0.018	0.026	0.48		0.0918	-0.059	0.0477	0.2159		0.5328	-0.053	0.0224	0.02		-0.0012	0.007	0.86
5p15.33	TERT-CLPTM1L	rs401681	Gudmundsson et al., 2010 (European)	C/T	0.5777	0.045	0.0082	6.2 × 10-8		0.5831	0.055	0.0219	0.01		0.4113	0.1	0.0279	3.7 × 10-4		0.6661	0.02	0.0271	0.46		0.048	0.0071	2.6x10-11
10q11.22	TIMM23B	rs4631830	Kim et al., 2014 (Korean)	C/T	0.4217	0.062	0.0069	2.8 × 10-19		0.3834	0.09	0.0222	5.6 × 10-5		0.4751	-0.003	0.0277	0.915		0.4891	0.117	0.0229	3.6 × 10-7		0.065	0.0061	7.4x10-26
10q11.23	TIMM23B	rs10993994	Sun et al., 2012 (Chinese) Gudmundsson et al., 2010 (European)	T/C	0.3924	0.086	0.007	3.4 × 10-35		0.3766	0.077	0.0225	6.6 × 10-4		0.5937	0.062	0.0284	0.03023		0.4934	0.132	0.0227	7.3 × 10-9		0.187	0.0199	6.5x10-21
10q26.12	FGFR2	rs10788160	Gudmundsson et al., 2010 (European)	A/G	0.2572	0.094	0.0078	9.2 × 10-34		0.2292	0.081	0.0259	1.8 × 10-3		0.0729	0.135	0.0539	0.01215		0.2292	0.104	0.0267	1.0 × 10-4		0.095	0.0071	2.4x10-40
12q24.21	TBX3	rs11067228	Gudmundsson et al., 2010 (European)	A/G	0.5427	0.047	0.0069	1.2 × 10-11		0.5355	0.021	0.0224	0.35		0.8063	0.028	0.035	0.4235		0.5318	0.052	0.0222	0.02		0.044	0.0062	9.7x10-13
17q12	HNF1B	rs4430796	Gudmundsson et al., 2010 (European)	A/G	0.5049	0.052	0.0069	8.2 × 10-14		0.535	0.108	0.0222	1.1 × 10-6		0.3649	0.015	0.0307	0.6359		0.6848	0.05	0.0248	0.04		0.054	0.0062	2.5x10-18
19q13.33	KLK15-KLK3	rs2659051	Kim et al., 2014 (Korean)	G/C	0.78	0.193	0.0085	2.9 × 10-114		0.7574	0.227	0.0259	2.8 × 10-18		0.837	0.08	0.0383	0.03792		0.5954	0.221	0.0224	1.8 × 10-22		0.195	0.0075	1.4x10-150
19q13.33	KLK15-KLK3	rs266849	Gudmundsson et al., 2010 (European)	G/A	0.7941	0.201	0.0085	5.7 × 10-122		0.7746	0.215	0.026	2.2 × 10-16		0.8767	0.097	0.0427	0.02286		0.5923	0.218	0.0221	1.5 × 10-22		0.201	0.0075	7.0x10-159
19q13.33	KLK3	rs17632542	Gudmundsson et al., 2010 (European)	T/C	0.9245	0.462	0.0127	7.3 × 10-285		0.9528	0.494	0.0506	4.1 × 10-22		0.9781	0.367	0.0968	1.6 × 10-4		0.9936	0.267	0.1539	0.08		0.462	0.0122	10-313
19q13.33	KLK3	rs1058205	Terao et al., 2014 (Japanese)	T/C	0.811	0.244	0.0086	3.1 × 10-172		0.7582	0.251	0.025	2.7 × 10-23		0.6123	-0.022	0.0289	0.4545		0.5721	0.238	0.0223	5.6 × 10-26		0.226	0.0074	4.7x10-206
19q13.33	KLK3-KLK2	rs2735839	Sun et al., 2012 (Chinese)	G/A	0.846	0.273	0.0093	4.6 × 10-186		0.7821	0.252	0.0259	5.6 × 10-22		0.6959	0.025	0.0307	0.4158		0.5727	0.236	0.0222	1.0 × 10-25		0.158	0.0271	5.6x10-9
19q13.33	KLK2-KLKP1	rs1354774	Jin et al., 2013 (European)	A/G	0.6372	0.027	0.0071	1.5 × 10-4		0.6266	0.092	0.0225	5.0 × 10-5		0.2089	0.033	0.0335	0.3228		0.7774	0.111	0.027	4.3 × 10-5		0.037	0.0064	7.2x10-9
